# Supplementary material for: Prevalence of Campylobacter and non-typhoidal Salmonella along broiler chicken production and distribution networks, Northern Vietnam
Source: PLoS Negl Trop Dis. 2025 Nov 5;19(11):e0013615. doi: 10.1371/journal.pntd.0013615 (PMC12637993; doi:10.1371/journal.pntd.0013615)
Supplement: S1 Data — A document ‘README.text’ describes the structure of the datasets. (ZIP) [file pntd.0013615.s011.zip]

Archive with 7 entries (7 files):
- Dictionary for Catchment_area_of_endpoints.csv
- Dictionary for NTS_master dataset.csv
- NTS_master.csv
- README.text
- Campy master.csv
- Catchment area of endpoints.csv
- Dictionary for campy_master dataset.csv
