# Supplementary material for: Prevalence of Campylobacter and non-typhoidal Salmonella along broiler chicken production and distribution networks, Northern Vietnam
Source: PLoS Negl Trop Dis. 2025 Nov 5;19(11):e0013615. doi: 10.1371/journal.pntd.0013615 (PMC12637993; doi:10.1371/journal.pntd.0013615)
Supplement: S1 Data — A document ‘README.text’ describes the structure of the datasets. (ZIP) [file pntd.0013615.s011.zip › Dictionary for Catchment_area_of_endpoints.csv]

Variables	Description	Type
site_ID	1-3 digits in ""; ID of endpoint site	Number
cHN	supply area for endpoint site, cHN: Ha Noi (0=No ; 1=Yes)	Binary
cBG	supply area for endpoint site, cBG: Bac Giang (0=No ; 1=Yes)	Binary
cHD_QN	supply area for endpoint site, cHD_QN: Hai Duong/Quang Ninh (0=No ; 1=Yes)	Binary
cOT	supply area for endpoint site, cOT: other provinces (0=No ; 1=Yes)	Binary
