# Supplementary material for: Prevalence of Campylobacter and non-typhoidal Salmonella along broiler chicken production and distribution networks, Northern Vietnam
Source: PLoS Negl Trop Dis. 2025 Nov 5;19(11):e0013615. doi: 10.1371/journal.pntd.0013615 (PMC12637993; doi:10.1371/journal.pntd.0013615)
Supplement: S1 Data — A document ‘README.text’ describes the structure of the datasets. (ZIP) [file pntd.0013615.s011.zip › Dictionary for NTS_master dataset.csv]

Variables	Description	Type
site_ID	1-3 digits in ""	Number
region_id	Region, One letter, V: Vietnam	Character
general_type	General description of the sampled site, including farm, and endpoint	Character
type_of_site	One letter, F: Farm, M: Market, S:Slaughter facilitity	Character
site_description	Detailed description of the sampled site, including farm, retail, wholesale, slaughterhouse, slaughter point	Character
province	Site location, including Ha Noi, Bac Giang, Hai Duong, and Quang Ninh	Character
type_of_sample	Two letters, Vs: Environmental faecal sample (boot sock or other)	Character
date_of_processing	Date at which the sample is processed, dd/mm/yyyy	Date
presumtive_colony	Any colony that is presumptively identified as Salmonella spp. with black or center-black coloring on selective media	Binary
PCR	Confirmation PCR for Salmonella spp.( genus level): Positive or Negative	Character
