# Supplementary material for: Prevalence of Campylobacter and non-typhoidal Salmonella along broiler chicken production and distribution networks, Northern Vietnam
Source: PLoS Negl Trop Dis. 2025 Nov 5;19(11):e0013615. doi: 10.1371/journal.pntd.0013615 (PMC12637993; doi:10.1371/journal.pntd.0013615)
Supplement: S1 Data — A document ‘README.text’ describes the structure of the datasets. (ZIP) [file pntd.0013615.s011.zip › NTS_master.csv]

site_ID	region_id	general_type	type_of_site	site_description	province	type_of_sample	date_of_processing	presumtive_colony	PCR	NTS
1	V	Endpoint	M	retail	Ha Noi	Vs	14/1/2022 0:00	No		Negative
3	V	Endpoint	M	retail	Ha Noi	Vs	30/11/2021 0:00	Yes	Positive	Positive
4	V	Endpoint	M	retail	Ha Noi	Vs	16/12/2021 0:00	No		Negative
21	V	Endpoint	M	wholesale	Ha Noi	Vs	21/7/2021 0:00	Yes	Positive	Positive
22	V	Endpoint	M	wholesale	Ha Noi	Vs	16/12/2021 0:00	Yes	Positive	Positive
23	V	Endpoint	M	wholesale	Ha Noi	Vs	16/12/2021 0:00	Yes	Positive	Positive
24	V	Endpoint	M	wholesale	Ha Noi	Vs	24/12/2021 0:00	No		Negative
25	V	Endpoint	M	wholesale	Ha Noi	Vs	13/1/2022 0:00	Yes	Positive	Positive
26	V	Endpoint	M	wholesale	Ha Noi	Vs	24/12/2021 0:00	No		Negative
27	V	Endpoint	M	wholesale	Ha Noi	Vs	14/1/2022 0:00	No		Negative
43	V	Endpoint	S	slaughter_point	Ha Noi	Vs	21/12/2021 0:00	No		Negative
45	V	Endpoint	S	slaughter_point	Ha Noi	Vs	13/1/2022 0:00	Yes	Positive	Positive
46	V	Endpoint	S	slaughter_point	Ha Noi	Vs	23/11/2021 0:00	Yes	Positive	Positive
47	V	Endpoint	S	slaughter_point	Ha Noi	Vs	13/1/2022 0:00	Yes	Positive	Positive
48	V	Endpoint	S	slaughter_point	Ha Noi	Vs	11/1/2022 0:00	No		Negative
61	V	Endpoint	S	slaughterhouse	Ha Noi	Vs	21/7/2021 0:00	No		Negative
68	V	Endpoint	S	slaughterhouse	Ha Noi	Vs	15/1/2022 0:00	Yes	Positive	Positive
83	V	Endpoint	S	slaughterhouse	Ha Noi	Vs	15/1/2022 0:00	No	Positive	Negative
101	V	Endpoint	M	retail	Bac Giang	Vs	12/10/2021 0:00	Yes	Positive	Positive
105	V	Endpoint	M	retail	Bac Giang	Vs	8/4/2021 0:00	No		Negative
106	V	Endpoint	M	retail	Bac Giang	Vs	18/2/2022 0:00	No		Negative
110	V	Endpoint	M	retail	Bac Giang	Vs	13/3/2021 0:00	Yes	Positive	Positive
121	V	Endpoint	M	wholesale	Bac Giang	Vs	13/3/2021 0:00	No		Negative
122	V	Endpoint	M	wholesale	Bac Giang	Vs	12/10/2021 0:00	Yes	Positive	Positive
123	V	Endpoint	M	wholesale	Bac Giang	Vs	8/4/2021 0:00	No		Negative
141	V	Endpoint	S	slaughter_point	Bac Giang	Vs	12/10/2021 0:00	No		Negative
142	V	Endpoint	S	slaughter_point	Bac Giang	Vs	18/2/2022 0:00	No		Negative
155	V	Endpoint	S	slaughter_point	Bac Giang	Vs	18/2/2022 0:00	No		Negative
157	V	Endpoint	S	slaughter_point	Bac Giang	Vs	18/2/2022 0:00	Yes	Positive	Positive
162	V	Endpoint	S	slaughter_point	Bac Giang	Vs	18/2/2022 0:00	Yes	Positive	Positive
163	V	Endpoint	S	slaughterhouse	Bac Giang	Vs	13/3/2022 0:00	No		Negative
164	V	Endpoint	S	slaughterhouse	Bac Giang	Vs	13/3/2021 0:00	Yes	Positive	Positive
166	V	Endpoint	S	slaughterhouse	Bac Giang	Vs	13/3/2022 0:00	Yes	Positive	Positive
201	V	Endpoint	M	retail	Hai Duong	Vs	11/11/2021 0:00	No		Negative
202	V	Endpoint	M	retail	Hai Duong	Vs	11/11/2021 0:00	No		Negative
203	V	Endpoint	M	retail	Hai Duong	Vs	24/3/2022 0:00	Yes	Positive	Positive
204	V	Endpoint	M	retail	Hai Duong	Vs	24/3/2022 0:00	No		Negative
221	V	Endpoint	M	wholesale	Hai Duong	Vs	11/11/2021 0:00	Yes	Positive	Positive
242	V	Endpoint	S	slaughter_point	Hai Duong	Vs	11/11/2021 0:00	Yes	Negative	Negative
243	V	Endpoint	S	slaughter_point	Hai Duong	Vs	11/11/2021 0:00	No		Negative
244	V	Endpoint	S	slaughter_point	Hai Duong	Vs	11/11/2021 0:00	No		Negative
249	V	Endpoint	S	slaughter_point	Hai Duong	Vs	11/11/2021 0:00	Yes	Negative	Negative
251	V	Endpoint	S	slaughter_point	Hai Duong	Vs	11/11/2021 0:00	No		Negative
301	V	Endpoint	M	retail	Quang Ninh	Vs	7/3/2022 0:00	Yes	Positive	Positive
303	V	Endpoint	M	retail	Quang Ninh	Vs	7/3/2022 0:00	No		Negative
304	V	Endpoint	M	retail	Quang Ninh	Vs	7/3/2022 0:00	Yes	Positive	Positive
305	V	Endpoint	M	retail	Quang Ninh	Vs	7/3/2022 0:00	No		Negative
341	V	Endpoint	S	slaughter_point	Quang Ninh	Vs	7/3/2022 0:00	Yes	Positive	Positive
342	V	Endpoint	S	slaughter_point	Quang Ninh	Vs	7/3/2022 0:00	No		Negative
343	V	Endpoint	S	slaughter_point	Quang Ninh	Vs	7/3/2022 0:00	Yes	Positive	Positive
345	V	Endpoint	S	slaughter_point	Quang Ninh	Vs	7/3/2022 0:00	Yes	Positive	Positive
501	V	Farm	F	farm	Bac Giang	Vs	13/3/2022 0:00	No		Negative
502	V	Farm	F	farm	Bac Giang	Vs	8/4/2021 0:00	No		Negative
503	V	Farm	F	farm	Bac Giang	Vs	12/10/2021 0:00	Yes	Positive	Positive
504	V	Farm	F	farm	Bac Giang	Vs	12/10/2021 0:00	Yes	Positive	Positive
505	V	Farm	F	farm	Bac Giang	Vs	12/10/2021 0:00	No		Negative
506	V	Farm	F	farm	Bac Giang	Vs	8/4/2021 0:00	No		Negative
507	V	Farm	F	farm	Bac Giang	Vs	8/4/2021 0:00	No		Negative
508	V	Farm	F	farm	Bac Giang	Vs	12/10/2021 0:00	No		Negative
509	V	Farm	F	farm	Bac Giang	Vs	18/2/2022 0:00	No		Negative
511	V	Farm	F	farm	Bac Giang	Vs	13/3/2022 0:00	Yes	Positive	Positive
512	V	Farm	F	farm	Bac Giang	Vs	13/3/2022 0:00	Yes	Positive	Positive
513	V	Farm	F	farm	Bac Giang	Vs	13/3/2022 0:00	No		Negative
514	V	Farm	F	farm	Bac Giang	Vs	13/3/2022 0:00	No		Negative
521	V	Farm	F	farm	Ha Noi	Vs	24/12/2021 0:00	No		Negative
522	V	Farm	F	farm	Ha Noi	Vs	13/1/2022 0:00	No		Negative
523	V	Farm	F	farm	Ha Noi	Vs	24/12/2021 0:00	No		Negative
524	V	Farm	F	farm	Ha Noi	Vs	24/12/2021 0:00	No		Negative
525	V	Farm	F	farm	Ha Noi	Vs	30/11/2021 0:00	No		Negative
526	V	Farm	F	farm	Ha Noi	Vs	16/12/2021 0:00	No		Negative
527	V	Farm	F	farm	Ha Noi	Vs	23/11/2021 0:00	No		Negative
528	V	Farm	F	farm	Ha Noi	Vs	24/12/2021 0:00	No		Negative
530	V	Farm	F	farm	Ha Noi	Vs	18/3/2022 0:00	No		Negative
531	V	Farm	F	farm	Ha Noi	Vs	13/1/2022 0:00	No		Negative
532	V	Farm	F	farm	Ha Noi	Vs	18/3/2022 0:00	No		Negative
533	V	Farm	F	farm	Ha Noi	Vs	18/3/2022 0:00	No		Negative
541	V	Farm	F	farm	Hai Duong	Vs	24/3/2022 0:00	No		Negative
542	V	Farm	F	farm	Hai Duong	Vs	11/11/2021 0:00	No		Negative
543	V	Farm	F	farm	Hai Duong	Vs	11/11/2021 0:00	No		Negative
544	V	Farm	F	farm	Hai Duong	Vs	24/3/2022 0:00	No		Negative
545	V	Farm	F	farm	Quang Ninh	Vs	7/3/2022 0:00	No		Negative
546	V	Farm	F	farm	Hai Duong	Vs	24/3/2022 0:00	No		Negative
547	V	Farm	F	farm	Hai Duong	Vs	24/3/2022 0:00	No		Negative
548	V	Farm	F	farm	Hai Duong	Vs	24/3/2022 0:00	No		Negative
549	V	Farm	F	farm	Hai Duong	Vs	24/3/2022 0:00	Yes	Positive	Positive
550	V	Farm	F	farm	Ha Noi	Vs	13/1/2022 0:00	No		Negative
561	V	Farm	F	farm	Bac Giang	Vs	13/3/2022 0:00	No		Negative
562	V	Farm	F	farm	Bac Giang	Vs	13/3/2022 0:00	No		Negative
563	V	Farm	F	farm	Quang Ninh	Vs	7/3/2022 0:00	No		Negative
564	V	Farm	F	farm	Bac Giang	Vs	13/3/2022 0:00	Yes	Positive	Positive
565	V	Farm	F	farm	Hai Duong	Vs	24/3/2022 0:00	Yes	Positive	Positive
566	V	Farm	F	farm	Quang Ninh	Vs	24/3/2022 0:00	No		Negative
567	V	Farm	F	farm	Bac Giang	Vs	13/3/2022 0:00	No		Negative
568	V	Farm	F	farm	Quang Ninh	Vs	24/3/2022 0:00	No		Negative
581	V	Farm	F	farm	Ha Noi	Vs	16/12/2021 0:00	No		Negative
582	V	Farm	F	farm	Ha Noi	Vs	24/12/2021 0:00	No		Negative
583	V	Farm	F	farm	Ha Noi	Vs	11/1/2022 0:00	No		Negative
584	V	Farm	F	farm	Ha Noi	Vs	21/12/2021 0:00	No		Negative
585	V	Farm	F	farm	Ha Noi	Vs	16/12/2021 0:00	No		Negative
586	V	Farm	F	farm	Ha Noi	Vs	30/3/2022 0:00	Yes	Positive	Positive
587	V	Farm	F	farm	Ha Noi	Vs	30/3/2022 0:00	Yes	Positive	Positive
922	V	Endpoint	M	retail	Ha Noi	Vs	23/11/2021 0:00	No		Negative
