# Supplementary material for: Prevalence of Campylobacter and non-typhoidal Salmonella along broiler chicken production and distribution networks, Northern Vietnam
Source: PLoS Negl Trop Dis. 2025 Nov 5;19(11):e0013615. doi: 10.1371/journal.pntd.0013615 (PMC12637993; doi:10.1371/journal.pntd.0013615)
Supplement: S1 Data — A document ‘README.text’ describes the structure of the datasets. (ZIP) [file pntd.0013615.s011.zip › README.text]

README.txt

Project Title: Prevalence of Campylobacter and non-typhoidal Salmonella along broiler chicken production and distribution networks, Northern Vietnam  
Version: 1.0  
Date: 2025-10-24  

1. Overview

This dataset package contains three primary datasets related to the Campylobacter and NTS (Non-Typhoidal Salmonella) study, along with their corresponding data dictionaries. 

2. File Descriptions

   1. Campy_master.csv 
   - Description: Main dataset containing information on broiler chickens collected from farms, markets, and slaughter facilities. Includes study areas, selected sites, details of broiler chicken samples, and isolation and identification results.
   - Dictionary: Dictionary for campy_master dataset.csv

   2. NTS_master.csv  
   - Description: Main dataset containing information on environmental samples collected from farms, markets, and slaughter facilities. Includes study areas, selected sites, environment sample details, and isolation and identification results.
   - Dictionary: Dictionary for NTS_master dataset.csv

   3. Catchment area of endpoints.csv  
   - Description: Geographic data indicating the catchment (supply) areas for endpoint sites, i.e., the provinces where supplying farms were located.  
   - Dictionary: Dictionary for Catchment_area_of_endpoints.csv

3. File Structure

Each dataset is in CSV (comma-separated values) format. The accompanying dictionaries provide detailed descriptions of each variable, including:

- Variable name
- Description
- Type (e.g., number, character, date)

4. Usage Notes

- Before using the datasets, please refer to the corresponding dictionary files to ensure correct interpretation of each variable.
- All personal identifiers have been removed or anonymized in accordance with ethical standards.
- Time-related fields are in dd/mm/yyyy

5. Version History

v1.0 (2025-10-24)  
- Initial release of the datasets and data dictionaries.


For questions, clarifications, or data usage requests, please contact:  
milaxin2-c@my.cityu.edu.hk
anne.conan@cirad.fr

---

End of README
