# Supplementary material for: Prevalence of Campylobacter and non-typhoidal Salmonella along broiler chicken production and distribution networks, Northern Vietnam
Source: PLoS Negl Trop Dis. 2025 Nov 5;19(11):e0013615. doi: 10.1371/journal.pntd.0013615 (PMC12637993; doi:10.1371/journal.pntd.0013615)
Supplement: S1 Data — A document ‘README.text’ describes the structure of the datasets. (ZIP) [file pntd.0013615.s011.zip › Campy master.csv]

site_ID	stall_id	bird_sample_id	region_id	general_type	type_of_site	site_description	province	bird_type	type_of_sample	date_of_processing	sampling	pcr	number_stored_isolates	species_identification
1	1	16	V	endpoint	M	retail	Ha Noi	Slow-growing	Cs	14/1/2022	terminal	NA	NA	NA
1	1	17	V	endpoint	M	retail	Ha Noi	Slow-growing	Cs	14/1/2022	terminal	NA	NA	NA
1	2	18	V	endpoint	M	retail	Ha Noi	Slow-growing	Cs	14/1/2022	terminal	Positive	2	C. coli
1	3	19	V	endpoint	M	retail	Ha Noi	Slow-growing	Cs	14/1/2022	terminal	NA	NA	NA
1	4	20	V	endpoint	M	retail	Ha Noi	Slow-growing	Cs	14/1/2022	terminal	Positive	2	C. coli
3	1	16	V	endpoint	M	retail	Ha Noi	Slow-growing	Cs	30/11/2021	terminal	NA	NA	NA
3	2	17	V	endpoint	M	retail	Ha Noi	Slow-growing	Cs	30/11/2021	terminal	NA	NA	NA
3	3	18	V	endpoint	M	retail	Ha Noi	Slow-growing	Cs	30/11/2021	terminal	NA	NA	NA
3	4	19	V	endpoint	M	retail	Ha Noi	Slow-growing	Cs	30/11/2021	terminal	NA	NA	NA
3	5	20	V	endpoint	M	retail	Ha Noi	Slow-growing	Cs	30/11/2021	terminal	Positive	2	C. coli
4	1	16	V	endpoint	M	retail	Ha Noi	Slow-growing	Cs	16/12/2021	terminal	Positive	2	C. jejuni
4	2	17	V	endpoint	M	retail	Ha Noi	Slow-growing	Cs	16/12/2021	terminal	Positive	2	C. coli
4	3	18	V	endpoint	M	retail	Ha Noi	Slow-growing	Cs	16/12/2021	terminal	Positive	2	C. jejuni
4	4	19	V	endpoint	M	retail	Ha Noi	Slow-growing	Cs	16/12/2021	terminal	NA	NA	NA
4	5	20	V	endpoint	M	retail	Ha Noi	Slow-growing	Cs	16/12/2021	terminal	NA	NA	NA
21	1	1	V	endpoint	M	wholesale	Ha Noi	Fast-growing	Cs	21/7/2021	terminal	NA	NA	NA
21	2	2	V	endpoint	M	wholesale	Ha Noi	Fast-growing	Cs	21/7/2021	terminal	NA	NA	NA
21	3	3	V	endpoint	M	wholesale	Ha Noi	Fast-growing	Cs	21/7/2021	terminal	NA	NA	NA
21	4	4	V	endpoint	M	wholesale	Ha Noi	Fast-growing	Cs	21/7/2021	terminal	NA	NA	NA
21	5	5	V	endpoint	M	wholesale	Ha Noi	Fast-growing	Cs	21/7/2021	terminal	NA	NA	NA
21	1	16	V	endpoint	M	wholesale	Ha Noi	Slow-growing	Cs	21/7/2021	terminal	NA	NA	NA
21	2	17	V	endpoint	M	wholesale	Ha Noi	Slow-growing	Cs	21/7/2021	terminal	NA	NA	NA
21	3	18	V	endpoint	M	wholesale	Ha Noi	Slow-growing	Cs	21/7/2021	terminal	NA	NA	NA
21	4	19	V	endpoint	M	wholesale	Ha Noi	Slow-growing	Cs	21/7/2021	terminal	NA	NA	NA
21	5	20	V	endpoint	M	wholesale	Ha Noi	Slow-growing	Cs	21/7/2021	terminal	NA	NA	NA
22	1	1	V	endpoint	M	wholesale	Ha Noi	Fast-growing	Cs	16/12/2021	terminal	NA	NA	NA
22	1	2	V	endpoint	M	wholesale	Ha Noi	Fast-growing	Cs	16/12/2021	terminal	Positive	2	C. jejuni
22	1	3	V	endpoint	M	wholesale	Ha Noi	Fast-growing	Cs	16/12/2021	terminal	Positive	2	C. jejuni
22	1	4	V	endpoint	M	wholesale	Ha Noi	Fast-growing	Cs	16/12/2021	terminal	NA	NA	NA
22	1	5	V	endpoint	M	wholesale	Ha Noi	Fast-growing	Cs	16/12/2021	terminal	NA	NA	NA
22	1	16	V	endpoint	M	wholesale	Ha Noi	Slow-growing	Cs	16/12/2021	terminal	Positive	2	C. jejuni
22	2	17	V	endpoint	M	wholesale	Ha Noi	Slow-growing	Cs	16/12/2021	terminal	Positive	2	C. jejuni
22	3	18	V	endpoint	M	wholesale	Ha Noi	Slow-growing	Cs	16/12/2021	terminal	NA	NA	NA
22	4	19	V	endpoint	M	wholesale	Ha Noi	Slow-growing	Cs	16/12/2021	terminal	Positive	2	C. jejuni
22	5	20	V	endpoint	M	wholesale	Ha Noi	Slow-growing	Cs	16/12/2021	terminal	Positive	2	C. jejuni
23	1	16	V	endpoint	M	wholesale	Ha Noi	Slow-growing	Cs	8/12/2021	terminal	NA	NA	NA
23	2	17	V	endpoint	M	wholesale	Ha Noi	Slow-growing	Cs	8/12/2021	terminal	NA	NA	NA
23	3	18	V	endpoint	M	wholesale	Ha Noi	Slow-growing	Cs	8/12/2021	terminal	NA	NA	NA
23	4	19	V	endpoint	M	wholesale	Ha Noi	Slow-growing	Cs	8/12/2021	terminal	Positive	2	C. coli
23	5	20	V	endpoint	M	wholesale	Ha Noi	Slow-growing	Cs	8/12/2021	terminal	Positive	2	C. coli
24	1	16	V	endpoint	M	wholesale	Ha Noi	Slow-growing	Cs	24/12/2021	terminal	NA	NA	NA
24	2	17	V	endpoint	M	wholesale	Ha Noi	Slow-growing	Cs	24/12/2021	terminal	Positive	2	C. coli
24	3	18	V	endpoint	M	wholesale	Ha Noi	Slow-growing	Cs	24/12/2021	terminal	Positive	2	C. jejuni
24	4	19	V	endpoint	M	wholesale	Ha Noi	Slow-growing	Cs	24/12/2021	terminal	Positive	2	C. coli
24	5	20	V	endpoint	M	wholesale	Ha Noi	Slow-growing	Cs	24/12/2021	terminal	NA	NA	NA
25	1	16	V	endpoint	M	wholesale	Ha Noi	Slow-growing	Cs	24/12/2021	terminal	NA	NA	NA
25	2	17	V	endpoint	M	wholesale	Ha Noi	Slow-growing	Cs	24/12/2021	terminal	NA	NA	NA
25	3	18	V	endpoint	M	wholesale	Ha Noi	Slow-growing	Cs	24/12/2021	terminal	Positive	2	C. jejuni
25	3	19	V	endpoint	M	wholesale	Ha Noi	Slow-growing	Cs	24/12/2021	terminal	NA	NA	NA
25	3	20	V	endpoint	M	wholesale	Ha Noi	Slow-growing	Cs	24/12/2021	terminal	NA	NA	NA
25	1	1	V	endpoint	M	wholesale	Ha Noi	Fast-growing	Cs	13/1/2022	terminal	NA	NA	NA
25	1	2	V	endpoint	M	wholesale	Ha Noi	Fast-growing	Cs	13/1/2022	terminal	NA	NA	NA
25	1	3	V	endpoint	M	wholesale	Ha Noi	Fast-growing	Cs	13/1/2022	terminal	NA	NA	NA
25	1	4	V	endpoint	M	wholesale	Ha Noi	Fast-growing	Cs	13/1/2022	terminal	NA	NA	NA
25	1	5	V	endpoint	M	wholesale	Ha Noi	Fast-growing	Cs	13/1/2022	terminal	NA	NA	NA
26	1	16	V	endpoint	M	wholesale	Ha Noi	Slow-growing	Cs	24/12/2021	terminal	NA	NA	NA
26	2	17	V	endpoint	M	wholesale	Ha Noi	Slow-growing	Cs	24/12/2021	terminal	NA	NA	NA
26	3	18	V	endpoint	M	wholesale	Ha Noi	Slow-growing	Cs	24/12/2021	terminal	NA	NA	NA
26	4	19	V	endpoint	M	wholesale	Ha Noi	Slow-growing	Cs	24/12/2021	terminal	NA	NA	NA
26	5	20	V	endpoint	M	wholesale	Ha Noi	Slow-growing	Cs	24/12/2021	terminal	NA	NA	NA
27	1	16	V	endpoint	M	wholesale	Ha Noi	Slow-growing	Cs	14/1/2022	terminal	Positive	2	C. jejuni
27	2	17	V	endpoint	M	wholesale	Ha Noi	Slow-growing	Cs	14/1/2022	terminal	NA	NA	NA
27	3	18	V	endpoint	M	wholesale	Ha Noi	Slow-growing	Cs	14/1/2022	terminal	NA	NA	NA
27	4	19	V	endpoint	M	wholesale	Ha Noi	Slow-growing	Cs	14/1/2022	terminal	NA	NA	NA
27	4	20	V	endpoint	M	wholesale	Ha Noi	Slow-growing	Cs	14/1/2022	terminal	NA	NA	NA
43	NA	16	V	endpoint	S	slaughter_point	Ha Noi	Slow-growing	Cs	21/12/2021	terminal	NA	NA	NA
43	NA	17	V	endpoint	S	slaughter_point	Ha Noi	Slow-growing	Cs	21/12/2021	terminal	Positive	2	C. jejuni
43	NA	18	V	endpoint	S	slaughter_point	Ha Noi	Slow-growing	Cs	21/12/2021	terminal	NA	NA	NA
43	NA	19	V	endpoint	S	slaughter_point	Ha Noi	Slow-growing	Cs	21/12/2021	terminal	Positive	2	C. jejuni
43	NA	20	V	endpoint	S	slaughter_point	Ha Noi	Slow-growing	Cs	21/12/2021	terminal	NA	NA	NA
45	NA	16	V	endpoint	S	slaughter_point	Ha Noi	Slow-growing	Cs	13/1/2022	terminal	NA	NA	NA
45	NA	17	V	endpoint	S	slaughter_point	Ha Noi	Slow-growing	Cs	13/1/2022	terminal	Positive	2	C. coli
45	NA	18	V	endpoint	S	slaughter_point	Ha Noi	Slow-growing	Cs	13/1/2022	terminal	Positive	2	C. coli
45	NA	19	V	endpoint	S	slaughter_point	Ha Noi	Slow-growing	Cs	13/1/2022	terminal	NA	NA	NA
45	NA	20	V	endpoint	S	slaughter_point	Ha Noi	Slow-growing	Cs	13/1/2022	terminal	NA	NA	NA
46	NA	1	V	endpoint	S	slaughter_point	Ha Noi	Fast-growing	Cs	23/11/2021	terminal	Positive	2	C. coli
46	NA	2	V	endpoint	S	slaughter_point	Ha Noi	Fast-growing	Cs	23/11/2021	terminal	Positive	2	C. coli
46	NA	3	V	endpoint	S	slaughter_point	Ha Noi	Fast-growing	Cs	23/11/2021	terminal	Positive	2	C. coli
46	NA	4	V	endpoint	S	slaughter_point	Ha Noi	Fast-growing	Cs	23/11/2021	terminal	NA	NA	NA
46	NA	5	V	endpoint	S	slaughter_point	Ha Noi	Fast-growing	Cs	23/11/2021	terminal	NA	NA	NA
46	NA	16	V	endpoint	S	slaughter_point	Ha Noi	Slow-growing	Cs	23/11/2021	terminal	NA	NA	NA
46	NA	17	V	endpoint	S	slaughter_point	Ha Noi	Slow-growing	Cs	23/11/2021	terminal	NA	NA	NA
46	NA	18	V	endpoint	S	slaughter_point	Ha Noi	Slow-growing	Cs	23/11/2021	terminal	Positive	2	C. coli
46	NA	19	V	endpoint	S	slaughter_point	Ha Noi	Slow-growing	Cs	23/11/2021	terminal	Positive	2	C. coli
46	NA	20	V	endpoint	S	slaughter_point	Ha Noi	Slow-growing	Cs	23/11/2021	terminal	Positive	2	C. coli
47	NA	1	V	endpoint	S	slaughter_point	Ha Noi	Fast-growing	Cs	11/1/2022	terminal	Positive	2	C. jejuni
47	NA	2	V	endpoint	S	slaughter_point	Ha Noi	Fast-growing	Cs	11/1/2022	terminal	NA	NA	NA
47	NA	3	V	endpoint	S	slaughter_point	Ha Noi	Fast-growing	Cs	11/1/2022	terminal	NA	NA	NA
47	NA	4	V	endpoint	S	slaughter_point	Ha Noi	Fast-growing	Cs	11/1/2022	terminal	NA	NA	NA
47	NA	5	V	endpoint	S	slaughter_point	Ha Noi	Fast-growing	Cs	11/1/2022	terminal	NA	NA	NA
47	NA	16	V	endpoint	S	slaughter_point	Ha Noi	Slow-growing	Cs	11/1/2022	terminal	NA	NA	NA
47	NA	17	V	endpoint	S	slaughter_point	Ha Noi	Slow-growing	Cs	11/1/2022	terminal	Positive	2	C. jejuni
47	NA	18	V	endpoint	S	slaughter_point	Ha Noi	Slow-growing	Cs	11/1/2022	terminal	Positive	2	C. coli
47	NA	19	V	endpoint	S	slaughter_point	Ha Noi	Slow-growing	Cs	11/1/2022	terminal	Positive	2	C. coli
47	NA	20	V	endpoint	S	slaughter_point	Ha Noi	Slow-growing	Cs	11/1/2022	terminal	Positive	2	C. coli
48	NA	16	V	endpoint	S	slaughter_point	Ha Noi	Slow-growing	Cs	11/1/2022	terminal	Positive	2	C. coli
48	NA	17	V	endpoint	S	slaughter_point	Ha Noi	Slow-growing	Cs	11/1/2022	terminal	Positive	2	C. jejuni
48	NA	18	V	endpoint	S	slaughter_point	Ha Noi	Slow-growing	Cs	11/1/2022	terminal	NA	NA	NA
48	NA	19	V	endpoint	S	slaughter_point	Ha Noi	Slow-growing	Cs	11/1/2022	terminal	Positive	2	C. coli
48	NA	20	V	endpoint	S	slaughter_point	Ha Noi	Slow-growing	Cs	11/1/2022	terminal	NA	NA	NA
61	NA	16	V	endpoint	S	slaughterhouse	Ha Noi	Slow-growing	Cs	21/7/2021	terminal	NA	NA	NA
61	NA	17	V	endpoint	S	slaughterhouse	Ha Noi	Slow-growing	Cs	21/7/2021	terminal	NA	NA	NA
61	NA	18	V	endpoint	S	slaughterhouse	Ha Noi	Slow-growing	Cs	21/7/2021	terminal	NA	NA	NA
61	NA	19	V	endpoint	S	slaughterhouse	Ha Noi	Slow-growing	Cs	21/7/2021	terminal	Positive	2	C. coli
61	NA	20	V	endpoint	S	slaughterhouse	Ha Noi	Slow-growing	Cs	21/7/2021	terminal	Positive	2	C. coli
68	NA	1	V	endpoint	S	slaughterhouse	Ha Noi	Fast-growing	Cs	15/1/2022	terminal	NA	NA	NA
68	NA	2	V	endpoint	S	slaughterhouse	Ha Noi	Fast-growing	Cs	15/1/2022	terminal	NA	NA	NA
68	NA	3	V	endpoint	S	slaughterhouse	Ha Noi	Fast-growing	Cs	15/1/2022	terminal	NA	NA	NA
68	NA	4	V	endpoint	S	slaughterhouse	Ha Noi	Fast-growing	Cs	15/1/2022	terminal	NA	NA	NA
68	NA	5	V	endpoint	S	slaughterhouse	Ha Noi	Fast-growing	Cs	15/1/2022	terminal	NA	NA	NA
68	NA	16	V	endpoint	S	slaughterhouse	Ha Noi	Slow-growing	Cs	15/1/2022	terminal	Positive	2	C. coli
68	NA	17	V	endpoint	S	slaughterhouse	Ha Noi	Slow-growing	Cs	15/1/2022	terminal	Positive	2	C. coli
68	NA	18	V	endpoint	S	slaughterhouse	Ha Noi	Slow-growing	Cs	15/1/2022	terminal	Positive	2	C. coli
68	NA	19	V	endpoint	S	slaughterhouse	Ha Noi	Slow-growing	Cs	15/1/2022	terminal	NA	NA	NA
68	NA	20	V	endpoint	S	slaughterhouse	Ha Noi	Slow-growing	Cs	15/1/2022	terminal	NA	NA	NA
83	NA	1	V	endpoint	S	slaughterhouse	Ha Noi	Fast-growing	Cs	15/1/2022	terminal	Positive	2	C. coli
83	NA	2	V	endpoint	S	slaughterhouse	Ha Noi	Fast-growing	Cs	15/1/2022	terminal	Positive	2	C. coli
83	NA	3	V	endpoint	S	slaughterhouse	Ha Noi	Fast-growing	Cs	15/1/2022	terminal	Positive	2	C. coli
83	NA	4	V	endpoint	S	slaughterhouse	Ha Noi	Fast-growing	Cs	15/1/2022	terminal	NA	NA	NA
83	NA	5	V	endpoint	S	slaughterhouse	Ha Noi	Fast-growing	Cs	15/1/2022	terminal	Positive	2	C. coli
83	NA	16	V	endpoint	S	slaughterhouse	Ha Noi	Slow-growing	Cs	15/1/2022	terminal	Positive	2	C. coli
83	NA	17	V	endpoint	S	slaughterhouse	Ha Noi	Slow-growing	Cs	15/1/2022	terminal	Positive	2	C. coli
83	NA	18	V	endpoint	S	slaughterhouse	Ha Noi	Slow-growing	Cs	15/1/2022	terminal	Positive	2	C. coli
83	NA	19	V	endpoint	S	slaughterhouse	Ha Noi	Slow-growing	Cs	15/1/2022	terminal	NA	NA	NA
83	NA	20	V	endpoint	S	slaughterhouse	Ha Noi	Slow-growing	Cs	15/1/2022	terminal	NA	NA	NA
101	1	16	V	endpoint	M	retail	Bac Giang	Slow-growing	Cs	12/10/2021	terminal	Positive	2	C. coli
101	2	17	V	endpoint	M	retail	Bac Giang	Slow-growing	Cs	12/10/2021	terminal	NA	NA	NA
101	3	18	V	endpoint	M	retail	Bac Giang	Slow-growing	Cs	12/10/2021	terminal	Positive	2	C. coli
101	4	19	V	endpoint	M	retail	Bac Giang	Slow-growing	Cs	12/10/2021	terminal	NA	NA	NA
101	5	20	V	endpoint	M	retail	Bac Giang	Slow-growing	Cs	12/10/2021	terminal	NA	NA	NA
105	1	16	V	endpoint	M	retail	Bac Giang	Slow-growing	Cs	7/4/2021	terminal	Positive	2	C. coli
105	2	17	V	endpoint	M	retail	Bac Giang	Slow-growing	Cs	7/4/2021	terminal	Positive	2	C. coli
105	3	18	V	endpoint	M	retail	Bac Giang	Slow-growing	Cs	7/4/2021	terminal	NA	NA	NA
105	4	19	V	endpoint	M	retail	Bac Giang	Slow-growing	Cs	7/4/2021	terminal	NA	NA	NA
105	5	20	V	endpoint	M	retail	Bac Giang	Slow-growing	Cs	7/4/2021	terminal	NA	NA	NA
106	1	16	V	endpoint	M	retail	Bac Giang	Slow-growing	Cs	18/2/2022	terminal	Positive	2	C. coli
106	2	17	V	endpoint	M	retail	Bac Giang	Slow-growing	Cs	18/2/2022	terminal	NA	NA	NA
106	3	18	V	endpoint	M	retail	Bac Giang	Slow-growing	Cs	18/2/2022	terminal	NA	NA	NA
106	4	19	V	endpoint	M	retail	Bac Giang	Slow-growing	Cs	18/2/2022	terminal	Positive	2	C. jejuni
106	5	20	V	endpoint	M	retail	Bac Giang	Slow-growing	Cs	18/2/2022	terminal	Positive	2	C. coli
110	1	16	V	endpoint	M	retail	Bac Giang	Slow-growing	Cs	13/3/2021	terminal	NA	NA	NA
110	2	17	V	endpoint	M	retail	Bac Giang	Slow-growing	Cs	13/3/2021	terminal	NA	NA	NA
110	3	18	V	endpoint	M	retail	Bac Giang	Slow-growing	Cs	13/3/2021	terminal	NA	NA	NA
110	4	19	V	endpoint	M	retail	Bac Giang	Slow-growing	Cs	13/3/2021	terminal	NA	NA	NA
110	5	20	V	endpoint	M	retail	Bac Giang	Slow-growing	Cs	13/3/2021	terminal	NA	NA	NA
121	1	16	V	endpoint	M	wholesale	Bac Giang	Slow-growing	Cs	13/3/2021	terminal	NA	NA	NA
121	2	17	V	endpoint	M	wholesale	Bac Giang	Slow-growing	Cs	13/3/2021	terminal	NA	NA	NA
121	3	18	V	endpoint	M	wholesale	Bac Giang	Slow-growing	Cs	13/3/2021	terminal	NA	NA	NA
121	4	19	V	endpoint	M	wholesale	Bac Giang	Slow-growing	Cs	13/3/2021	terminal	NA	NA	NA
121	5	20	V	endpoint	M	wholesale	Bac Giang	Slow-growing	Cs	13/3/2021	terminal	NA	NA	NA
122	1	16	V	endpoint	M	wholesale	Bac Giang	Slow-growing	Cs	12/10/2021	terminal	NA	NA	NA
122	2	17	V	endpoint	M	wholesale	Bac Giang	Slow-growing	Cs	12/10/2021	terminal	Positive	2	C. coli
122	3	18	V	endpoint	M	wholesale	Bac Giang	Slow-growing	Cs	12/10/2021	terminal	NA	NA	NA
122	4	19	V	endpoint	M	wholesale	Bac Giang	Slow-growing	Cs	12/10/2021	terminal	NA	NA	NA
122	5	20	V	endpoint	M	wholesale	Bac Giang	Slow-growing	Cs	12/10/2021	terminal	NA	NA	NA
123	1	16	V	endpoint	M	wholesale	Bac Giang	Slow-growing	Cs	7/4/2021	terminal	Positive	2	C. coli
123	2	17	V	endpoint	M	wholesale	Bac Giang	Slow-growing	Cs	7/4/2021	terminal	NA	NA	NA
123	3	18	V	endpoint	M	wholesale	Bac Giang	Slow-growing	Cs	7/4/2021	terminal	Positive	2	C. coli
123	4	19	V	endpoint	M	wholesale	Bac Giang	Slow-growing	Cs	7/4/2021	terminal	NA	NA	NA
123	5	20	V	endpoint	M	wholesale	Bac Giang	Slow-growing	Cs	7/4/2021	terminal	Positive	2	C. coli
141	NA	1	V	endpoint	S	slaughter_point	Bac Giang	Fast-growing	Cs	12/10/2021	terminal	NA	NA	NA
141	NA	2	V	endpoint	S	slaughter_point	Bac Giang	Fast-growing	Cs	12/10/2021	terminal	NA	NA	NA
141	NA	3	V	endpoint	S	slaughter_point	Bac Giang	Fast-growing	Cs	12/10/2021	terminal	NA	NA	NA
141	NA	4	V	endpoint	S	slaughter_point	Bac Giang	Fast-growing	Cs	12/10/2021	terminal	NA	NA	NA
141	NA	5	V	endpoint	S	slaughter_point	Bac Giang	Fast-growing	Cs	12/10/2021	terminal	NA	NA	NA
142	NA	1	V	endpoint	S	slaughter_point	Bac Giang	Fast-growing	Cs	18/2/2022	terminal	Positive	2	C. coli
142	NA	2	V	endpoint	S	slaughter_point	Bac Giang	Fast-growing	Cs	18/2/2022	terminal	Positive	2	C. coli
142	NA	3	V	endpoint	S	slaughter_point	Bac Giang	Fast-growing	Cs	18/2/2022	terminal	NA	NA	NA
142	NA	4	V	endpoint	S	slaughter_point	Bac Giang	Fast-growing	Cs	18/2/2022	terminal	NA	NA	NA
142	NA	5	V	endpoint	S	slaughter_point	Bac Giang	Fast-growing	Cs	18/2/2022	terminal	NA	NA	NA
142	NA	16	V	endpoint	S	slaughter_point	Bac Giang	Slow-growing	Cs	18/2/2022	terminal	NA	NA	NA
142	NA	17	V	endpoint	S	slaughter_point	Bac Giang	Slow-growing	Cs	18/2/2022	terminal	NA	NA	NA
142	NA	18	V	endpoint	S	slaughter_point	Bac Giang	Slow-growing	Cs	18/2/2022	terminal	Positive	2	C. jejuni
142	NA	19	V	endpoint	S	slaughter_point	Bac Giang	Slow-growing	Cs	18/2/2022	terminal	NA	NA	NA
142	NA	20	V	endpoint	S	slaughter_point	Bac Giang	Slow-growing	Cs	18/2/2022	terminal	Positive	2	C. coli
155	NA	1	V	endpoint	S	slaughter_point	Bac Giang	Fast-growing	Cs	18/2/2022	terminal	Positive	2	C. coli
155	NA	2	V	endpoint	S	slaughter_point	Bac Giang	Fast-growing	Cs	18/2/2022	terminal	NA	NA	NA
155	NA	3	V	endpoint	S	slaughter_point	Bac Giang	Fast-growing	Cs	18/2/2022	terminal	Positive	2	C. coli
155	NA	4	V	endpoint	S	slaughter_point	Bac Giang	Fast-growing	Cs	18/2/2022	terminal	NA	NA	NA
155	NA	5	V	endpoint	S	slaughter_point	Bac Giang	Fast-growing	Cs	18/2/2022	terminal	NA	NA	NA
155	NA	16	V	endpoint	S	slaughter_point	Bac Giang	Slow-growing	Cs	18/2/2022	terminal	NA	NA	NA
155	NA	17	V	endpoint	S	slaughter_point	Bac Giang	Slow-growing	Cs	18/2/2022	terminal	NA	NA	NA
155	NA	18	V	endpoint	S	slaughter_point	Bac Giang	Slow-growing	Cs	18/2/2022	terminal	Positive	2	C. jejuni
155	NA	19	V	endpoint	S	slaughter_point	Bac Giang	Slow-growing	Cs	18/2/2022	terminal	Positive	2	C. coli
155	NA	20	V	endpoint	S	slaughter_point	Bac Giang	Slow-growing	Cs	18/2/2022	terminal	Positive	2	C. jejuni
157	NA	16	V	endpoint	S	slaughter_point	Bac Giang	Slow-growing	Cs	18/2/2022	terminal	Positive	2	C. jejuni
157	NA	17	V	endpoint	S	slaughter_point	Bac Giang	Slow-growing	Cs	18/2/2022	terminal	Positive	2	C. jejuni
157	NA	18	V	endpoint	S	slaughter_point	Bac Giang	Slow-growing	Cs	18/2/2022	terminal	Positive	2	C. jejuni
157	NA	19	V	endpoint	S	slaughter_point	Bac Giang	Slow-growing	Cs	18/2/2022	terminal	NA	NA	NA
157	NA	20	V	endpoint	S	slaughter_point	Bac Giang	Slow-growing	Cs	18/2/2022	terminal	NA	NA	NA
162	NA	16	V	endpoint	S	slaughter_point	Bac Giang	Slow-growing	Cs	18/2/2022	terminal	Positive	2	C. jejuni
162	NA	17	V	endpoint	S	slaughter_point	Bac Giang	Slow-growing	Cs	18/2/2022	terminal	NA	NA	NA
162	NA	18	V	endpoint	S	slaughter_point	Bac Giang	Slow-growing	Cs	18/2/2022	terminal	Positive	2	C. jejuni
162	NA	19	V	endpoint	S	slaughter_point	Bac Giang	Slow-growing	Cs	18/2/2022	terminal	Positive	2	C. jejuni
162	NA	20	V	endpoint	S	slaughter_point	Bac Giang	Slow-growing	Cs	18/2/2022	terminal	Positive	2	C. jejuni
163	NA	16	V	endpoint	S	slaughterhouse	Bac Giang	Slow-growing	Cs	11/3/2022	terminal	Positive	2	C. coli
163	NA	17	V	endpoint	S	slaughterhouse	Bac Giang	Slow-growing	Cs	11/3/2022	terminal	Positive	2	C. coli
163	NA	18	V	endpoint	S	slaughterhouse	Bac Giang	Slow-growing	Cs	11/3/2022	terminal	NA	NA	NA
163	NA	19	V	endpoint	S	slaughterhouse	Bac Giang	Slow-growing	Cs	11/3/2022	terminal	NA	NA	NA
163	NA	20	V	endpoint	S	slaughterhouse	Bac Giang	Slow-growing	Cs	11/3/2022	terminal	NA	NA	NA
164	NA	1	V	endpoint	S	slaughterhouse	Bac Giang	Fast-growing	Cs	13/3/2021	terminal	NA	NA	NA
164	NA	2	V	endpoint	S	slaughterhouse	Bac Giang	Fast-growing	Cs	13/3/2021	terminal	NA	NA	NA
164	NA	3	V	endpoint	S	slaughterhouse	Bac Giang	Fast-growing	Cs	13/3/2021	terminal	Positive	2	C. coli
164	NA	4	V	endpoint	S	slaughterhouse	Bac Giang	Fast-growing	Cs	13/3/2021	terminal	NA	NA	NA
164	NA	5	V	endpoint	S	slaughterhouse	Bac Giang	Fast-growing	Cs	13/3/2021	terminal	NA	NA	NA
166	NA	16	V	endpoint	S	slaughterhouse	Bac Giang	Slow-growing	Cs	11/3/2022	terminal	NA	NA	NA
166	NA	17	V	endpoint	S	slaughterhouse	Bac Giang	Slow-growing	Cs	11/3/2022	terminal	Positive	2	C. coli
166	NA	18	V	endpoint	S	slaughterhouse	Bac Giang	Slow-growing	Cs	11/3/2022	terminal	Positive	2	C. coli
166	NA	19	V	endpoint	S	slaughterhouse	Bac Giang	Slow-growing	Cs	11/3/2022	terminal	Positive	2	C. coli
166	NA	20	V	endpoint	S	slaughterhouse	Bac Giang	Slow-growing	Cs	11/3/2022	terminal	NA	NA	NA
201	1	16	V	endpoint	M	retail	Hai Duong	Slow-growing	Cs	11/11/2021	terminal	NA	NA	NA
201	1	17	V	endpoint	M	retail	Hai Duong	Slow-growing	Cs	11/11/2021	terminal	NA	NA	NA
201	1	18	V	endpoint	M	retail	Hai Duong	Slow-growing	Cs	11/11/2021	terminal	NA	NA	NA
201	1	19	V	endpoint	M	retail	Hai Duong	Slow-growing	Cs	11/11/2021	terminal	NA	NA	NA
201	1	20	V	endpoint	M	retail	Hai Duong	Slow-growing	Cs	11/11/2021	terminal	NA	NA	NA
202	1	16	V	endpoint	M	retail	Hai Duong	Slow-growing	Cs	11/11/2021	terminal	NA	NA	NA
202	2	17	V	endpoint	M	retail	Hai Duong	Slow-growing	Cs	11/11/2021	terminal	NA	NA	NA
202	3	18	V	endpoint	M	retail	Hai Duong	Slow-growing	Cs	11/11/2021	terminal	NA	NA	NA
202	4	19	V	endpoint	M	retail	Hai Duong	Slow-growing	Cs	11/11/2021	terminal	NA	NA	NA
202	5	20	V	endpoint	M	retail	Hai Duong	Slow-growing	Cs	11/11/2021	terminal	NA	NA	NA
203	1	16	V	endpoint	M	retail	Hai Duong	Slow-growing	Cs	24/3/2022	terminal	Positive	2	C. coli
203	2	17	V	endpoint	M	retail	Hai Duong	Slow-growing	Cs	24/3/2022	terminal	NA	NA	NA
203	3	18	V	endpoint	M	retail	Hai Duong	Slow-growing	Cs	24/3/2022	terminal	NA	NA	NA
203	4	19	V	endpoint	M	retail	Hai Duong	Slow-growing	Cs	24/3/2022	terminal	Positive	2	C. jejuni
203	5	20	V	endpoint	M	retail	Hai Duong	Slow-growing	Cs	24/3/2022	terminal	Positive	2	C. coli
204	1	16	V	endpoint	M	retail	Hai Duong	Slow-growing	Cs	24/3/2022	terminal	Positive	2	C. coli
204	2	17	V	endpoint	M	retail	Hai Duong	Slow-growing	Cs	24/3/2022	terminal	Positive	2	C. coli
204	3	18	V	endpoint	M	retail	Hai Duong	Slow-growing	Cs	24/3/2022	terminal	NA	NA	NA
204	4	19	V	endpoint	M	retail	Hai Duong	Slow-growing	Cs	24/3/2022	terminal	NA	NA	NA
204	5	20	V	endpoint	M	retail	Hai Duong	Slow-growing	Cs	24/3/2022	terminal	NA	NA	NA
221	1	16	V	endpoint	M	wholesale	Hai Duong	Slow-growing	Cs	10/11/2021	terminal	NA	NA	NA
221	2	17	V	endpoint	M	wholesale	Hai Duong	Slow-growing	Cs	10/11/2021	terminal	NA	NA	NA
221	3	18	V	endpoint	M	wholesale	Hai Duong	Slow-growing	Cs	10/11/2021	terminal	NA	NA	NA
221	4	19	V	endpoint	M	wholesale	Hai Duong	Slow-growing	Cs	10/11/2021	terminal	NA	NA	NA
221	5	20	V	endpoint	M	wholesale	Hai Duong	Slow-growing	Cs	10/11/2021	terminal	NA	NA	NA
242	NA	16	V	endpoint	S	slaughter_point	Hai Duong	Slow-growing	Cs	10/11/2021	terminal	Positive	2	C. coli
242	NA	17	V	endpoint	S	slaughter_point	Hai Duong	Slow-growing	Cs	10/11/2021	terminal	NA	NA	NA
242	NA	18	V	endpoint	S	slaughter_point	Hai Duong	Slow-growing	Cs	10/11/2021	terminal	NA	NA	NA
242	NA	19	V	endpoint	S	slaughter_point	Hai Duong	Slow-growing	Cs	10/11/2021	terminal	NA	NA	NA
242	NA	20	V	endpoint	S	slaughter_point	Hai Duong	Slow-growing	Cs	10/11/2021	terminal	NA	NA	NA
243	NA	16	V	endpoint	S	slaughter_point	Hai Duong	Slow-growing	Cs	10/11/2021	terminal	NA	NA	NA
243	NA	17	V	endpoint	S	slaughter_point	Hai Duong	Slow-growing	Cs	10/11/2021	terminal	NA	NA	NA
243	NA	18	V	endpoint	S	slaughter_point	Hai Duong	Slow-growing	Cs	10/11/2021	terminal	NA	NA	NA
243	NA	19	V	endpoint	S	slaughter_point	Hai Duong	Slow-growing	Cs	10/11/2021	terminal	NA	NA	NA
243	NA	20	V	endpoint	S	slaughter_point	Hai Duong	Slow-growing	Cs	10/11/2021	terminal	NA	NA	NA
244	NA	16	V	endpoint	S	slaughter_point	Hai Duong	Slow-growing	Cs	11/11/2021	terminal	NA	NA	NA
244	NA	17	V	endpoint	S	slaughter_point	Hai Duong	Slow-growing	Cs	11/11/2021	terminal	NA	NA	NA
244	NA	18	V	endpoint	S	slaughter_point	Hai Duong	Slow-growing	Cs	11/11/2021	terminal	NA	NA	NA
244	NA	19	V	endpoint	S	slaughter_point	Hai Duong	Slow-growing	Cs	11/11/2021	terminal	NA	NA	NA
244	NA	20	V	endpoint	S	slaughter_point	Hai Duong	Slow-growing	Cs	11/11/2021	terminal	NA	NA	NA
249	NA	16	V	endpoint	S	slaughter_point	Hai Duong	Slow-growing	Cs	10/11/2021	terminal	NA	NA	NA
249	NA	17	V	endpoint	S	slaughter_point	Hai Duong	Slow-growing	Cs	10/11/2021	terminal	NA	NA	NA
249	NA	18	V	endpoint	S	slaughter_point	Hai Duong	Slow-growing	Cs	10/11/2021	terminal	NA	NA	NA
249	NA	19	V	endpoint	S	slaughter_point	Hai Duong	Slow-growing	Cs	10/11/2021	terminal	NA	NA	NA
249	NA	20	V	endpoint	S	slaughter_point	Hai Duong	Slow-growing	Cs	10/11/2021	terminal	NA	NA	NA
251	NA	16	V	endpoint	S	slaughter_point	Hai Duong	Slow-growing	Cs	10/11/2021	terminal	Positive	2	C. coli
251	NA	17	V	endpoint	S	slaughter_point	Hai Duong	Slow-growing	Cs	10/11/2021	terminal	NA	NA	NA
251	NA	18	V	endpoint	S	slaughter_point	Hai Duong	Slow-growing	Cs	10/11/2021	terminal	NA	NA	NA
251	NA	19	V	endpoint	S	slaughter_point	Hai Duong	Slow-growing	Cs	10/11/2021	terminal	NA	NA	NA
251	NA	20	V	endpoint	S	slaughter_point	Hai Duong	Slow-growing	Cs	10/11/2021	terminal	NA	NA	NA
301	1	16	V	endpoint	M	retail	Quang Ninh	Slow-growing	Cs	5/3/2022	terminal	NA	NA	NA
301	2	17	V	endpoint	M	retail	Quang Ninh	Slow-growing	Cs	5/3/2022	terminal	Positive	2	C. jejuni
301	3	18	V	endpoint	M	retail	Quang Ninh	Slow-growing	Cs	5/3/2022	terminal	Positive	2	C. jejuni
301	4	19	V	endpoint	M	retail	Quang Ninh	Slow-growing	Cs	5/3/2022	terminal	NA	NA	NA
301	5	20	V	endpoint	M	retail	Quang Ninh	Slow-growing	Cs	5/3/2022	terminal	Positive	2	C. jejuni
303	1	16	V	endpoint	M	retail	Quang Ninh	Slow-growing	Cs	5/3/2022	terminal	NA	NA	NA
303	2	17	V	endpoint	M	retail	Quang Ninh	Slow-growing	Cs	5/3/2022	terminal	Positive	2	C. jejuni
303	3	18	V	endpoint	M	retail	Quang Ninh	Slow-growing	Cs	5/3/2022	terminal	NA	NA	NA
303	4	19	V	endpoint	M	retail	Quang Ninh	Slow-growing	Cs	5/3/2022	terminal	Positive	2	C. jejuni
303	5	20	V	endpoint	M	retail	Quang Ninh	Slow-growing	Cs	5/3/2022	terminal	NA	NA	NA
304	1	16	V	endpoint	M	retail	Quang Ninh	Slow-growing	Cs	5/3/2022	terminal	Positive	2	C. jejuni
304	2	17	V	endpoint	M	retail	Quang Ninh	Slow-growing	Cs	5/3/2022	terminal	Positive	2	C. jejuni
304	3	18	V	endpoint	M	retail	Quang Ninh	Slow-growing	Cs	5/3/2022	terminal	NA	NA	NA
304	4	19	V	endpoint	M	retail	Quang Ninh	Slow-growing	Cs	5/3/2022	terminal	Positive	2	C. jejuni
304	5	20	V	endpoint	M	retail	Quang Ninh	Slow-growing	Cs	5/3/2022	terminal	NA	NA	NA
305	1	16	V	endpoint	M	retail	Quang Ninh	Slow-growing	Cs	5/3/2022	terminal	NA	NA	NA
305	2	17	V	endpoint	M	retail	Quang Ninh	Slow-growing	Cs	5/3/2022	terminal	Positive	2	C. coli
305	3	18	V	endpoint	M	retail	Quang Ninh	Slow-growing	Cs	5/3/2022	terminal	NA	NA	NA
305	4	19	V	endpoint	M	retail	Quang Ninh	Slow-growing	Cs	5/3/2022	terminal	Positive	2	C. coli
305	5	20	V	endpoint	M	retail	Quang Ninh	Slow-growing	Cs	5/3/2022	terminal	NA	NA	NA
341	NA	1	V	endpoint	S	slaughter_point	Quang Ninh	Fast-growing	Cs	5/3/2022	terminal	NA	NA	NA
341	NA	2	V	endpoint	S	slaughter_point	Quang Ninh	Fast-growing	Cs	5/3/2022	terminal	NA	NA	NA
341	NA	3	V	endpoint	S	slaughter_point	Quang Ninh	Fast-growing	Cs	5/3/2022	terminal	Positive	2	C. coli
341	NA	4	V	endpoint	S	slaughter_point	Quang Ninh	Fast-growing	Cs	5/3/2022	terminal	NA	NA	NA
341	NA	5	V	endpoint	S	slaughter_point	Quang Ninh	Fast-growing	Cs	5/3/2022	terminal	Positive	2	C. jejuni
341	NA	16	V	endpoint	S	slaughter_point	Quang Ninh	Slow-growing	Cs	5/3/2022	terminal	Positive	2	C. jejuni
341	NA	17	V	endpoint	S	slaughter_point	Quang Ninh	Slow-growing	Cs	5/3/2022	terminal	Positive	2	C. jejuni
341	NA	18	V	endpoint	S	slaughter_point	Quang Ninh	Slow-growing	Cs	5/3/2022	terminal	NA	NA	NA
341	NA	19	V	endpoint	S	slaughter_point	Quang Ninh	Slow-growing	Cs	5/3/2022	terminal	Positive	2	C. coli
341	NA	20	V	endpoint	S	slaughter_point	Quang Ninh	Slow-growing	Cs	5/3/2022	terminal	Positive	2	C. coli
342	NA	16	V	endpoint	S	slaughter_point	Quang Ninh	Slow-growing	Cs	5/3/2022	terminal	NA	NA	NA
342	NA	17	V	endpoint	S	slaughter_point	Quang Ninh	Slow-growing	Cs	5/3/2022	terminal	Positive	2	C. jejuni
342	NA	18	V	endpoint	S	slaughter_point	Quang Ninh	Slow-growing	Cs	5/3/2022	terminal	Positive	2	C. coli
342	NA	19	V	endpoint	S	slaughter_point	Quang Ninh	Slow-growing	Cs	5/3/2022	terminal	NA	NA	NA
342	NA	20	V	endpoint	S	slaughter_point	Quang Ninh	Slow-growing	Cs	5/3/2022	terminal	NA	NA	NA
343	NA	16	V	endpoint	S	slaughter_point	Quang Ninh	Slow-growing	Cs	5/3/2022	terminal	NA	NA	NA
343	NA	17	V	endpoint	S	slaughter_point	Quang Ninh	Slow-growing	Cs	5/3/2022	terminal	Positive	2	C. jejuni
343	NA	18	V	endpoint	S	slaughter_point	Quang Ninh	Slow-growing	Cs	5/3/2022	terminal	NA	NA	NA
343	NA	19	V	endpoint	S	slaughter_point	Quang Ninh	Slow-growing	Cs	5/3/2022	terminal	Positive	2	C. coli
343	NA	20	V	endpoint	S	slaughter_point	Quang Ninh	Slow-growing	Cs	5/3/2022	terminal	NA	NA	NA
345	NA	1	V	endpoint	S	slaughter_point	Quang Ninh	Fast-growing	Cs	5/3/2022	terminal	NA	NA	NA
345	NA	2	V	endpoint	S	slaughter_point	Quang Ninh	Fast-growing	Cs	5/3/2022	terminal	NA	NA	NA
345	NA	3	V	endpoint	S	slaughter_point	Quang Ninh	Fast-growing	Cs	5/3/2022	terminal	Positive	2	C. coli
345	NA	4	V	endpoint	S	slaughter_point	Quang Ninh	Fast-growing	Cs	5/3/2022	terminal	NA	NA	NA
345	NA	5	V	endpoint	S	slaughter_point	Quang Ninh	Fast-growing	Cs	5/3/2022	terminal	Positive	2	C. jejuni
345	NA	16	V	endpoint	S	slaughter_point	Quang Ninh	Slow-growing	Cs	5/3/2022	terminal	NA	NA	NA
345	NA	17	V	endpoint	S	slaughter_point	Quang Ninh	Slow-growing	Cs	5/3/2022	terminal	Positive	2	C. coli
345	NA	18	V	endpoint	S	slaughter_point	Quang Ninh	Slow-growing	Cs	5/3/2022	terminal	Positive	2	C. coli
345	NA	19	V	endpoint	S	slaughter_point	Quang Ninh	Slow-growing	Cs	5/3/2022	terminal	Positive	2	C. coli
345	NA	20	V	endpoint	S	slaughter_point	Quang Ninh	Slow-growing	Cs	5/3/2022	terminal	Positive	2	C. coli
501	NA	16	V	farm	F	farm	Bac Giang	Slow-growing	Cs	11/3/2022	terminal	Positive	2	C. coli
501	NA	17	V	farm	F	farm	Bac Giang	Slow-growing	Cs	11/3/2022	terminal	NA	NA	NA
501	NA	18	V	farm	F	farm	Bac Giang	Slow-growing	Cs	11/3/2022	terminal	Positive	2	C. coli
501	NA	19	V	farm	F	farm	Bac Giang	Slow-growing	Cs	11/3/2022	terminal	Positive	2	C. coli
501	NA	20	V	farm	F	farm	Bac Giang	Slow-growing	Cs	11/3/2022	terminal	Positive	2	C. coli
502	NA	16	V	farm	F	farm	Bac Giang	Slow-growing	Cs	8/4/2021	terminal	NA	NA	NA
502	NA	17	V	farm	F	farm	Bac Giang	Slow-growing	Cs	8/4/2021	terminal	NA	NA	NA
502	NA	18	V	farm	F	farm	Bac Giang	Slow-growing	Cs	8/4/2021	terminal	NA	NA	NA
502	NA	19	V	farm	F	farm	Bac Giang	Slow-growing	Cs	8/4/2021	terminal	NA	NA	NA
502	NA	20	V	farm	F	farm	Bac Giang	Slow-growing	Cs	8/4/2021	terminal	NA	NA	NA
503	NA	16	V	farm	F	farm	Bac Giang	Slow-growing	Cs	12/10/2021	terminal	NA	NA	NA
503	NA	17	V	farm	F	farm	Bac Giang	Slow-growing	Cs	12/10/2021	terminal	NA	NA	NA
503	NA	18	V	farm	F	farm	Bac Giang	Slow-growing	Cs	12/10/2021	terminal	NA	NA	NA
503	NA	19	V	farm	F	farm	Bac Giang	Slow-growing	Cs	12/10/2021	terminal	Positive	2	C. coli
503	NA	20	V	farm	F	farm	Bac Giang	Slow-growing	Cs	12/10/2021	terminal	NA	NA	NA
504	NA	16	V	farm	F	farm	Bac Giang	Slow-growing	Cs	12/10/2021	terminal	Positive	2	C. coli
504	NA	17	V	farm	F	farm	Bac Giang	Slow-growing	Cs	12/10/2021	terminal	NA	NA	NA
504	NA	18	V	farm	F	farm	Bac Giang	Slow-growing	Cs	12/10/2021	terminal	NA	NA	NA
504	NA	19	V	farm	F	farm	Bac Giang	Slow-growing	Cs	12/10/2021	terminal	Positive	2	C. coli
504	NA	20	V	farm	F	farm	Bac Giang	Slow-growing	Cs	12/10/2021	terminal	Positive	2	C. coli
505	NA	16	V	farm	F	farm	Bac Giang	Slow-growing	Cs	12/10/2021	terminal	Positive	2	C. coli
505	NA	17	V	farm	F	farm	Bac Giang	Slow-growing	Cs	12/10/2021	terminal	NA	NA	NA
505	NA	18	V	farm	F	farm	Bac Giang	Slow-growing	Cs	12/10/2021	terminal	Positive	2	C. coli
505	NA	19	V	farm	F	farm	Bac Giang	Slow-growing	Cs	12/10/2021	terminal	Positive	2	C. coli
505	NA	20	V	farm	F	farm	Bac Giang	Slow-growing	Cs	12/10/2021	terminal	NA	NA	NA
506	NA	16	V	farm	F	farm	Bac Giang	Slow-growing	Cs	8/4/2021	terminal	NA	NA	NA
506	NA	17	V	farm	F	farm	Bac Giang	Slow-growing	Cs	8/4/2021	terminal	NA	NA	NA
506	NA	18	V	farm	F	farm	Bac Giang	Slow-growing	Cs	8/4/2021	terminal	NA	NA	NA
506	NA	19	V	farm	F	farm	Bac Giang	Slow-growing	Cs	8/4/2021	terminal	NA	NA	NA
506	NA	20	V	farm	F	farm	Bac Giang	Slow-growing	Cs	8/4/2021	terminal	NA	NA	NA
507	NA	16	V	farm	F	farm	Bac Giang	Slow-growing	Cs	8/4/2021	terminal	NA	NA	NA
507	NA	17	V	farm	F	farm	Bac Giang	Slow-growing	Cs	8/4/2021	terminal	Positive	2	C. coli
507	NA	18	V	farm	F	farm	Bac Giang	Slow-growing	Cs	8/4/2021	terminal	NA	NA	NA
507	NA	19	V	farm	F	farm	Bac Giang	Slow-growing	Cs	8/4/2021	terminal	NA	NA	NA
507	NA	20	V	farm	F	farm	Bac Giang	Slow-growing	Cs	8/4/2021	terminal	NA	NA	NA
508	NA	16	V	farm	F	farm	Bac Giang	Slow-growing	Cs	12/10/2021	terminal	NA	NA	NA
508	NA	17	V	farm	F	farm	Bac Giang	Slow-growing	Cs	12/10/2021	terminal	NA	NA	NA
508	NA	18	V	farm	F	farm	Bac Giang	Slow-growing	Cs	12/10/2021	terminal	NA	NA	NA
508	NA	19	V	farm	F	farm	Bac Giang	Slow-growing	Cs	12/10/2021	terminal	NA	NA	NA
508	NA	20	V	farm	F	farm	Bac Giang	Slow-growing	Cs	12/10/2021	terminal	NA	NA	NA
509	NA	16	V	farm	F	farm	Bac Giang	Slow-growing	Cs	18/2/2022	terminal	NA	NA	NA
509	NA	17	V	farm	F	farm	Bac Giang	Slow-growing	Cs	18/2/2022	terminal	NA	NA	NA
509	NA	18	V	farm	F	farm	Bac Giang	Slow-growing	Cs	18/2/2022	terminal	Positive	2	C. jejuni
509	NA	19	V	farm	F	farm	Bac Giang	Slow-growing	Cs	18/2/2022	terminal	Positive	2	C. jejuni
509	NA	20	V	farm	F	farm	Bac Giang	Slow-growing	Cs	18/2/2022	terminal	NA	NA	NA
511	NA	16	V	farm	F	farm	Bac Giang	Slow-growing	Cs	11/3/2022	terminal	Positive	2	C. jejuni
511	NA	17	V	farm	F	farm	Bac Giang	Slow-growing	Cs	11/3/2022	terminal	Positive	2	C. jejuni
511	NA	18	V	farm	F	farm	Bac Giang	Slow-growing	Cs	11/3/2022	terminal	Positive	2	C. jejuni
511	NA	19	V	farm	F	farm	Bac Giang	Slow-growing	Cs	11/3/2022	terminal	Positive	2	C. coli
511	NA	20	V	farm	F	farm	Bac Giang	Slow-growing	Cs	11/3/2022	terminal	Positive	2	C. coli
512	NA	16	V	farm	F	farm	Bac Giang	Slow-growing	Cs	11/3/2022	terminal	Positive	2	C. coli
512	NA	17	V	farm	F	farm	Bac Giang	Slow-growing	Cs	11/3/2022	terminal	NA	NA	NA
512	NA	18	V	farm	F	farm	Bac Giang	Slow-growing	Cs	11/3/2022	terminal	NA	NA	NA
512	NA	19	V	farm	F	farm	Bac Giang	Slow-growing	Cs	11/3/2022	terminal	Positive	2	C. coli
512	NA	20	V	farm	F	farm	Bac Giang	Slow-growing	Cs	11/3/2022	terminal	Positive	2	C. jejuni
513	NA	16	V	farm	F	farm	Bac Giang	Slow-growing	Cs	11/3/2022	terminal	Positive	2	C. coli
513	NA	17	V	farm	F	farm	Bac Giang	Slow-growing	Cs	11/3/2022	terminal	NA	NA	NA
513	NA	18	V	farm	F	farm	Bac Giang	Slow-growing	Cs	11/3/2022	terminal	NA	NA	NA
513	NA	19	V	farm	F	farm	Bac Giang	Slow-growing	Cs	11/3/2022	terminal	NA	NA	NA
513	NA	20	V	farm	F	farm	Bac Giang	Slow-growing	Cs	11/3/2022	terminal	NA	NA	NA
514	NA	16	V	farm	F	farm	Bac Giang	Slow-growing	Cs	11/3/2022	terminal	Positive	2	C. jejuni
514	NA	17	V	farm	F	farm	Bac Giang	Slow-growing	Cs	11/3/2022	terminal	Positive	2	C. coli
514	NA	18	V	farm	F	farm	Bac Giang	Slow-growing	Cs	11/3/2022	terminal	Positive	2	C. jejuni
514	NA	19	V	farm	F	farm	Bac Giang	Slow-growing	Cs	11/3/2022	terminal	NA	NA	NA
514	NA	20	V	farm	F	farm	Bac Giang	Slow-growing	Cs	11/3/2022	terminal	Positive	2	C. jejuni
521	NA	16	V	farm	F	farm	Ha Noi	Slow-growing	Cs	24/12/2021	terminal	NA	NA	NA
521	NA	17	V	farm	F	farm	Ha Noi	Slow-growing	Cs	24/12/2021	terminal	NA	NA	NA
521	NA	18	V	farm	F	farm	Ha Noi	Slow-growing	Cs	24/12/2021	terminal	NA	NA	NA
521	NA	19	V	farm	F	farm	Ha Noi	Slow-growing	Cs	24/12/2021	terminal	NA	NA	NA
521	NA	20	V	farm	F	farm	Ha Noi	Slow-growing	Cs	24/12/2021	terminal	NA	NA	NA
522	NA	16	V	farm	F	farm	Ha Noi	Slow-growing	Cs	13/1/2022	terminal	Positive	2	C. coli
522	NA	17	V	farm	F	farm	Ha Noi	Slow-growing	Cs	13/1/2022	terminal	NA	NA	NA
522	NA	18	V	farm	F	farm	Ha Noi	Slow-growing	Cs	13/1/2022	terminal	NA	NA	NA
522	NA	19	V	farm	F	farm	Ha Noi	Slow-growing	Cs	13/1/2022	terminal	Positive	2	C. jejuni
522	NA	20	V	farm	F	farm	Ha Noi	Slow-growing	Cs	13/1/2022	terminal	Positive	2	C. jejuni
523	NA	16	V	farm	F	farm	Ha Noi	Slow-growing	Cs	24/12/2021	terminal	NA	NA	NA
523	NA	17	V	farm	F	farm	Ha Noi	Slow-growing	Cs	24/12/2021	terminal	NA	NA	NA
523	NA	18	V	farm	F	farm	Ha Noi	Slow-growing	Cs	24/12/2021	terminal	Positive	2	C. coli
523	NA	19	V	farm	F	farm	Ha Noi	Slow-growing	Cs	24/12/2021	terminal	NA	NA	NA
523	NA	20	V	farm	F	farm	Ha Noi	Slow-growing	Cs	24/12/2021	terminal	NA	NA	NA
524	NA	16	V	farm	F	farm	Ha Noi	Slow-growing	Cs	24/12/2021	terminal	NA	NA	NA
524	NA	17	V	farm	F	farm	Ha Noi	Slow-growing	Cs	24/12/2021	terminal	Positive	2	C. coli
524	NA	18	V	farm	F	farm	Ha Noi	Slow-growing	Cs	24/12/2021	terminal	NA	NA	NA
524	NA	19	V	farm	F	farm	Ha Noi	Slow-growing	Cs	24/12/2021	terminal	NA	NA	NA
524	NA	20	V	farm	F	farm	Ha Noi	Slow-growing	Cs	24/12/2021	terminal	NA	NA	NA
525	NA	16	V	farm	F	farm	Ha Noi	Slow-growing	Cs	30/11/2021	terminal	Positive	2	C. coli
525	NA	17	V	farm	F	farm	Ha Noi	Slow-growing	Cs	30/11/2021	terminal	NA	NA	NA
525	NA	18	V	farm	F	farm	Ha Noi	Slow-growing	Cs	30/11/2021	terminal	NA	NA	NA
525	NA	19	V	farm	F	farm	Ha Noi	Slow-growing	Cs	30/11/2021	terminal	NA	NA	NA
525	NA	20	V	farm	F	farm	Ha Noi	Slow-growing	Cs	30/11/2021	terminal	Positive	2	C. coli
526	NA	16	V	farm	F	farm	Ha Noi	Slow-growing	Cs	16/12/2021	terminal	NA	NA	NA
526	NA	17	V	farm	F	farm	Ha Noi	Slow-growing	Cs	16/12/2021	terminal	Positive	2	C. coli
526	NA	18	V	farm	F	farm	Ha Noi	Slow-growing	Cs	16/12/2021	terminal	NA	NA	NA
526	NA	19	V	farm	F	farm	Ha Noi	Slow-growing	Cs	16/12/2021	terminal	Positive	2	C. coli
526	NA	20	V	farm	F	farm	Ha Noi	Slow-growing	Cs	16/12/2021	terminal	NA	NA	NA
527	NA	16	V	farm	F	farm	Ha Noi	Slow-growing	Cs	23/11/2021	terminal	Positive	2	C. coli
527	NA	17	V	farm	F	farm	Ha Noi	Slow-growing	Cs	23/11/2021	terminal	Positive	2	C. coli
527	NA	18	V	farm	F	farm	Ha Noi	Slow-growing	Cs	23/11/2021	terminal	Positive	2	C. coli
527	NA	19	V	farm	F	farm	Ha Noi	Slow-growing	Cs	23/11/2021	terminal	Positive	2	C. coli
527	NA	20	V	farm	F	farm	Ha Noi	Slow-growing	Cs	23/11/2021	terminal	Positive	2	C. coli
528	NA	16	V	farm	F	farm	Ha Noi	Slow-growing	Cs	24/12/2021	terminal	NA	NA	NA
528	NA	17	V	farm	F	farm	Ha Noi	Slow-growing	Cs	24/12/2021	terminal	Positive	2	C. jejuni
528	NA	18	V	farm	F	farm	Ha Noi	Slow-growing	Cs	24/12/2021	terminal	Positive	2	C. jejuni
528	NA	19	V	farm	F	farm	Ha Noi	Slow-growing	Cs	24/12/2021	terminal	Positive	2	C. coli
528	NA	20	V	farm	F	farm	Ha Noi	Slow-growing	Cs	24/12/2021	terminal	NA	NA	NA
530	NA	16	V	farm	F	farm	Ha Noi	Slow-growing	Cs	18/3/2022	terminal	NA	NA	NA
530	NA	17	V	farm	F	farm	Ha Noi	Slow-growing	Cs	18/3/2022	terminal	Positive	2	C. coli
530	NA	18	V	farm	F	farm	Ha Noi	Slow-growing	Cs	18/3/2022	terminal	Positive	2	C. coli
530	NA	19	V	farm	F	farm	Ha Noi	Slow-growing	Cs	18/3/2022	terminal	NA	NA	NA
530	NA	20	V	farm	F	farm	Ha Noi	Slow-growing	Cs	18/3/2022	terminal	Positive	2	C. coli
531	NA	16	V	farm	F	farm	Ha Noi	Slow-growing	Cs	13/1/2022	terminal	Positive	2	C. coli
531	NA	17	V	farm	F	farm	Ha Noi	Slow-growing	Cs	13/1/2022	terminal	Positive	2	C. coli
531	NA	18	V	farm	F	farm	Ha Noi	Slow-growing	Cs	13/1/2022	terminal	Positive	2	C. coli
531	NA	19	V	farm	F	farm	Ha Noi	Slow-growing	Cs	13/1/2022	terminal	Positive	2	C. coli
531	NA	20	V	farm	F	farm	Ha Noi	Slow-growing	Cs	13/1/2022	terminal	NA	NA	NA
532	NA	16	V	farm	F	farm	Ha Noi	Slow-growing	Cs	18/3/2022	terminal	NA	NA	NA
532	NA	17	V	farm	F	farm	Ha Noi	Slow-growing	Cs	18/3/2022	terminal	Positive	2	C. jejuni
532	NA	18	V	farm	F	farm	Ha Noi	Slow-growing	Cs	18/3/2022	terminal	Positive	2	C. jejuni
532	NA	19	V	farm	F	farm	Ha Noi	Slow-growing	Cs	18/3/2022	terminal	NA	NA	NA
532	NA	20	V	farm	F	farm	Ha Noi	Slow-growing	Cs	18/3/2022	terminal	Positive	2	C. jejuni
533	NA	16	V	farm	F	farm	Ha Noi	Slow-growing	Cs	18/3/2022	terminal	NA	NA	NA
533	NA	17	V	farm	F	farm	Ha Noi	Slow-growing	Cs	18/3/2022	terminal	Positive	2	C. coli
533	NA	18	V	farm	F	farm	Ha Noi	Slow-growing	Cs	18/3/2022	terminal	Positive	2	C. coli
533	NA	19	V	farm	F	farm	Ha Noi	Slow-growing	Cs	18/3/2022	terminal	Positive	2	C. coli
533	NA	20	V	farm	F	farm	Ha Noi	Slow-growing	Cs	18/3/2022	terminal	Positive	2	C. coli
541	NA	16	V	farm	F	farm	Hai Duong	Slow-growing	Cs	24/3/2022	terminal	Positive	2	C. jejuni
541	NA	17	V	farm	F	farm	Hai Duong	Slow-growing	Cs	24/3/2022	terminal	Positive	2	C. jejuni
541	NA	18	V	farm	F	farm	Hai Duong	Slow-growing	Cs	24/3/2022	terminal	NA	NA	NA
541	NA	19	V	farm	F	farm	Hai Duong	Slow-growing	Cs	24/3/2022	terminal	NA	NA	NA
541	NA	20	V	farm	F	farm	Hai Duong	Slow-growing	Cs	24/3/2022	terminal	Positive	2	C. coli
542	NA	16	V	farm	F	farm	Hai Duong	Slow-growing	Cs	10/11/2021	terminal	NA	NA	NA
542	NA	17	V	farm	F	farm	Hai Duong	Slow-growing	Cs	10/11/2021	terminal	NA	NA	NA
542	NA	18	V	farm	F	farm	Hai Duong	Slow-growing	Cs	10/11/2021	terminal	Positive	2	C. jejuni
542	NA	19	V	farm	F	farm	Hai Duong	Slow-growing	Cs	10/11/2021	terminal	NA	NA	NA
542	NA	20	V	farm	F	farm	Hai Duong	Slow-growing	Cs	10/11/2021	terminal	NA	NA	NA
543	NA	16	V	farm	F	farm	Hai Duong	Slow-growing	Cs	10/11/2021	terminal	NA	NA	NA
543	NA	17	V	farm	F	farm	Hai Duong	Slow-growing	Cs	10/11/2021	terminal	NA	NA	NA
543	NA	18	V	farm	F	farm	Hai Duong	Slow-growing	Cs	10/11/2021	terminal	Positive	2	C. coli
543	NA	19	V	farm	F	farm	Hai Duong	Slow-growing	Cs	10/11/2021	terminal	Positive	2	C. coli
543	NA	20	V	farm	F	farm	Hai Duong	Slow-growing	Cs	10/11/2021	terminal	NA	NA	NA
544	NA	16	V	farm	F	farm	Hai Duong	Slow-growing	Cs	24/3/2022	terminal	Positive	2	C. coli
544	NA	17	V	farm	F	farm	Hai Duong	Slow-growing	Cs	24/3/2022	terminal	NA	NA	NA
544	NA	18	V	farm	F	farm	Hai Duong	Slow-growing	Cs	24/3/2022	terminal	NA	NA	NA
544	NA	19	V	farm	F	farm	Hai Duong	Slow-growing	Cs	24/3/2022	terminal	Positive	2	C. jejuni
544	NA	20	V	farm	F	farm	Hai Duong	Slow-growing	Cs	24/3/2022	terminal	Positive	2	C. coli
545	NA	16	V	farm	F	farm	Quang Ninh	Slow-growing	Cs	5/3/2022	terminal	NA	NA	NA
545	NA	17	V	farm	F	farm	Quang Ninh	Slow-growing	Cs	5/3/2022	terminal	Positive	2	C. jejuni
545	NA	18	V	farm	F	farm	Quang Ninh	Slow-growing	Cs	5/3/2022	terminal	Positive	2	C. coli
545	NA	19	V	farm	F	farm	Quang Ninh	Slow-growing	Cs	5/3/2022	terminal	NA	NA	NA
545	NA	20	V	farm	F	farm	Quang Ninh	Slow-growing	Cs	5/3/2022	terminal	NA	NA	NA
546	NA	16	V	farm	F	farm	Hai Duong	Slow-growing	Cs	24/3/2022	terminal	Positive	2	C. jejuni
546	NA	17	V	farm	F	farm	Hai Duong	Slow-growing	Cs	24/3/2022	terminal	NA	NA	NA
546	NA	18	V	farm	F	farm	Hai Duong	Slow-growing	Cs	24/3/2022	terminal	Positive	2	C. coli
546	NA	19	V	farm	F	farm	Hai Duong	Slow-growing	Cs	24/3/2022	terminal	Positive	2	C. coli
546	NA	20	V	farm	F	farm	Hai Duong	Slow-growing	Cs	24/3/2022	terminal	NA	NA	NA
547	NA	16	V	farm	F	farm	Hai Duong	Slow-growing	Cs	24/3/2022	terminal	Positive	2	C. coli
547	NA	17	V	farm	F	farm	Hai Duong	Slow-growing	Cs	24/3/2022	terminal	Positive	2	C. coli
547	NA	18	V	farm	F	farm	Hai Duong	Slow-growing	Cs	24/3/2022	terminal	Positive	2	C. coli
547	NA	19	V	farm	F	farm	Hai Duong	Slow-growing	Cs	24/3/2022	terminal	NA	NA	NA
547	NA	20	V	farm	F	farm	Hai Duong	Slow-growing	Cs	24/3/2022	terminal	NA	NA	NA
548	NA	16	V	farm	F	farm	Hai Duong	Slow-growing	Cs	24/3/2022	terminal	Positive	2	C. jejuni
548	NA	17	V	farm	F	farm	Hai Duong	Slow-growing	Cs	24/3/2022	terminal	NA	NA	NA
548	NA	18	V	farm	F	farm	Hai Duong	Slow-growing	Cs	24/3/2022	terminal	Positive	2	C. jejuni
548	NA	19	V	farm	F	farm	Hai Duong	Slow-growing	Cs	24/3/2022	terminal	Positive	2	C. coli
548	NA	20	V	farm	F	farm	Hai Duong	Slow-growing	Cs	24/3/2022	terminal	NA	NA	NA
549	NA	16	V	farm	F	farm	Hai Duong	Slow-growing	Cs	24/3/2022	terminal	NA	NA	NA
549	NA	17	V	farm	F	farm	Hai Duong	Slow-growing	Cs	24/3/2022	terminal	Positive	2	C. coli
549	NA	18	V	farm	F	farm	Hai Duong	Slow-growing	Cs	24/3/2022	terminal	Positive	2	C. coli
549	NA	19	V	farm	F	farm	Hai Duong	Slow-growing	Cs	24/3/2022	terminal	Positive	2	C. jejuni
549	NA	20	V	farm	F	farm	Hai Duong	Slow-growing	Cs	24/3/2022	terminal	Positive	2	C. coli
550	NA	16	V	farm	F	farm	Ha Noi	Slow-growing	Cs	13/1/2022	terminal	Positive	2	C. jejuni
550	NA	17	V	farm	F	farm	Ha Noi	Slow-growing	Cs	13/1/2022	terminal	Positive	2	C. jejuni
550	NA	18	V	farm	F	farm	Ha Noi	Slow-growing	Cs	13/1/2022	terminal	NA	NA	NA
550	NA	19	V	farm	F	farm	Ha Noi	Slow-growing	Cs	13/1/2022	terminal	NA	NA	NA
550	NA	20	V	farm	F	farm	Ha Noi	Slow-growing	Cs	13/1/2022	terminal	Positive	2	C. coli
561	NA	16	V	farm	F	farm	Bac Giang	Slow-growing	Cs	16/3/2022	terminal	NA	NA	NA
561	NA	17	V	farm	F	farm	Bac Giang	Slow-growing	Cs	16/3/2022	terminal	NA	NA	NA
561	NA	18	V	farm	F	farm	Bac Giang	Slow-growing	Cs	16/3/2022	terminal	Positive	2	C. jejuni
561	NA	19	V	farm	F	farm	Bac Giang	Slow-growing	Cs	16/3/2022	terminal	Positive	2	C. jejuni
561	NA	20	V	farm	F	farm	Bac Giang	Slow-growing	Cs	16/3/2022	terminal	Positive	2	C. jejuni
562	NA	16	V	farm	F	farm	Bac Giang	Slow-growing	Cs	16/3/2022	terminal	NA	NA	NA
562	NA	17	V	farm	F	farm	Bac Giang	Slow-growing	Cs	16/3/2022	terminal	Positive	2	C. coli
562	NA	18	V	farm	F	farm	Bac Giang	Slow-growing	Cs	16/3/2022	terminal	Positive	2	C. jejuni
562	NA	19	V	farm	F	farm	Bac Giang	Slow-growing	Cs	16/3/2022	terminal	Positive	2	C. jejuni
562	NA	20	V	farm	F	farm	Bac Giang	Slow-growing	Cs	16/3/2022	terminal	Positive	2	C. coli
563	NA	16	V	farm	F	farm	Quang Ninh	Slow-growing	Cs	5/3/2022	terminal	NA	NA	NA
563	NA	17	V	farm	F	farm	Quang Ninh	Slow-growing	Cs	5/3/2022	terminal	Positive	2	C. jejuni
563	NA	18	V	farm	F	farm	Quang Ninh	Slow-growing	Cs	5/3/2022	terminal	Positive	2	C. jejuni
563	NA	19	V	farm	F	farm	Quang Ninh	Slow-growing	Cs	5/3/2022	terminal	Positive	2	C. jejuni
563	NA	20	V	farm	F	farm	Quang Ninh	Slow-growing	Cs	5/3/2022	terminal	Positive	2	C. jejuni
564	NA	16	V	farm	F	farm	Bac Giang	Slow-growing	Cs	16/3/2022	terminal	NA	NA	NA
564	NA	17	V	farm	F	farm	Bac Giang	Slow-growing	Cs	16/3/2022	terminal	Positive	2	C. jejuni
564	NA	18	V	farm	F	farm	Bac Giang	Slow-growing	Cs	16/3/2022	terminal	NA	NA	NA
564	NA	19	V	farm	F	farm	Bac Giang	Slow-growing	Cs	16/3/2022	terminal	Positive	2	C. jejuni
564	NA	20	V	farm	F	farm	Bac Giang	Slow-growing	Cs	16/3/2022	terminal	NA	NA	NA
565	NA	16	V	farm	F	farm	Hai Duong	Slow-growing	Cs	24/3/2022	terminal	NA	NA	NA
565	NA	17	V	farm	F	farm	Hai Duong	Slow-growing	Cs	24/3/2022	terminal	Positive	2	C. jejuni
565	NA	18	V	farm	F	farm	Hai Duong	Slow-growing	Cs	24/3/2022	terminal	Positive	2	C. jejuni
565	NA	19	V	farm	F	farm	Hai Duong	Slow-growing	Cs	24/3/2022	terminal	NA	NA	NA
565	NA	20	V	farm	F	farm	Hai Duong	Slow-growing	Cs	24/3/2022	terminal	Positive	2	C. coli
566	NA	16	V	farm	F	farm	Quang Ninh	Slow-growing	Cs	24/3/2022	terminal	NA	NA	NA
566	NA	17	V	farm	F	farm	Quang Ninh	Slow-growing	Cs	24/3/2022	terminal	NA	NA	NA
566	NA	18	V	farm	F	farm	Quang Ninh	Slow-growing	Cs	24/3/2022	terminal	Positive	2	C. jejuni
566	NA	19	V	farm	F	farm	Quang Ninh	Slow-growing	Cs	24/3/2022	terminal	Positive	2	C. jejuni
566	NA	20	V	farm	F	farm	Quang Ninh	Slow-growing	Cs	24/3/2022	terminal	NA	NA	NA
567	NA	16	V	farm	F	farm	Bac Giang	Slow-growing	Cs	11/3/2022	terminal	Positive	2	C. jejuni
567	NA	17	V	farm	F	farm	Bac Giang	Slow-growing	Cs	11/3/2022	terminal	Positive	2	C. jejuni
567	NA	18	V	farm	F	farm	Bac Giang	Slow-growing	Cs	11/3/2022	terminal	Positive	2	C. jejuni
567	NA	19	V	farm	F	farm	Bac Giang	Slow-growing	Cs	11/3/2022	terminal	NA	NA	NA
567	NA	20	V	farm	F	farm	Bac Giang	Slow-growing	Cs	11/3/2022	terminal	NA	NA	NA
568	NA	16	V	farm	F	farm	Quang Ninh	Slow-growing	Cs	24/3/2022	terminal	Positive	2	C. coli
568	NA	17	V	farm	F	farm	Quang Ninh	Slow-growing	Cs	24/3/2022	terminal	Positive	2	C. coli
568	NA	18	V	farm	F	farm	Quang Ninh	Slow-growing	Cs	24/3/2022	terminal	NA	NA	NA
568	NA	19	V	farm	F	farm	Quang Ninh	Slow-growing	Cs	24/3/2022	terminal	Positive	2	C. coli
568	NA	20	V	farm	F	farm	Quang Ninh	Slow-growing	Cs	24/3/2022	terminal	NA	NA	NA
581	NA	16	V	farm	F	farm	Ha Noi	Slow-growing	Cs	16/12/2021	terminal	Positive	2	C. coli
581	NA	17	V	farm	F	farm	Ha Noi	Slow-growing	Cs	16/12/2021	terminal	Positive	2	C. coli
581	NA	18	V	farm	F	farm	Ha Noi	Slow-growing	Cs	16/12/2021	terminal	Positive	2	C. jejuni
581	NA	19	V	farm	F	farm	Ha Noi	Slow-growing	Cs	16/12/2021	terminal	NA	NA	NA
581	NA	20	V	farm	F	farm	Ha Noi	Slow-growing	Cs	16/12/2021	terminal	Positive	2	C. coli
582	NA	16	V	farm	F	farm	Ha Noi	Slow-growing	Cs	24/12/2021	terminal	NA	NA	NA
582	NA	17	V	farm	F	farm	Ha Noi	Slow-growing	Cs	24/12/2021	terminal	NA	NA	NA
582	NA	18	V	farm	F	farm	Ha Noi	Slow-growing	Cs	24/12/2021	terminal	Positive	2	C. coli
582	NA	19	V	farm	F	farm	Ha Noi	Slow-growing	Cs	24/12/2021	terminal	NA	NA	NA
582	NA	20	V	farm	F	farm	Ha Noi	Slow-growing	Cs	24/12/2021	terminal	NA	NA	NA
583	NA	16	V	farm	F	farm	Ha Noi	Slow-growing	Cs	11/1/2022	terminal	NA	NA	NA
583	NA	17	V	farm	F	farm	Ha Noi	Slow-growing	Cs	11/1/2022	terminal	Positive	2	C. coli
583	NA	18	V	farm	F	farm	Ha Noi	Slow-growing	Cs	11/1/2022	terminal	Positive	2	C. jejuni
583	NA	19	V	farm	F	farm	Ha Noi	Slow-growing	Cs	11/1/2022	terminal	Positive	2	C. jejuni
583	NA	20	V	farm	F	farm	Ha Noi	Slow-growing	Cs	11/1/2022	terminal	NA	NA	NA
584	NA	16	V	farm	F	farm	Ha Noi	Slow-growing	Cs	21/12/2021	terminal	NA	NA	NA
584	NA	17	V	farm	F	farm	Ha Noi	Slow-growing	Cs	21/12/2021	terminal	Positive	2	C. jejuni
584	NA	18	V	farm	F	farm	Ha Noi	Slow-growing	Cs	21/12/2021	terminal	Positive	2	C. coli
584	NA	19	V	farm	F	farm	Ha Noi	Slow-growing	Cs	21/12/2021	terminal	Positive	2	C. coli
584	NA	20	V	farm	F	farm	Ha Noi	Slow-growing	Cs	21/12/2021	terminal	NA	NA	NA
585	NA	16	V	farm	F	farm	Ha Noi	Slow-growing	Cs	8/12/2021	terminal	NA	NA	NA
585	NA	17	V	farm	F	farm	Ha Noi	Slow-growing	Cs	8/12/2021	terminal	Positive	2	C. jejuni
585	NA	18	V	farm	F	farm	Ha Noi	Slow-growing	Cs	8/12/2021	terminal	NA	NA	NA
585	NA	19	V	farm	F	farm	Ha Noi	Slow-growing	Cs	8/12/2021	terminal	Positive	2	C. coli
585	NA	20	V	farm	F	farm	Ha Noi	Slow-growing	Cs	8/12/2021	terminal	Positive	2	C. jejuni
586	NA	16	V	farm	F	farm	Ha Noi	Slow-growing	Cs	30/3/2022	terminal	Positive	2	C. jejuni
586	NA	17	V	farm	F	farm	Ha Noi	Slow-growing	Cs	30/3/2022	terminal	Positive	2	C. jejuni
586	NA	18	V	farm	F	farm	Ha Noi	Slow-growing	Cs	30/3/2022	terminal	Positive	2	C. coli
586	NA	19	V	farm	F	farm	Ha Noi	Slow-growing	Cs	30/3/2022	terminal	NA	NA	NA
586	NA	20	V	farm	F	farm	Ha Noi	Slow-growing	Cs	30/3/2022	terminal	Positive	2	C. jejuni
587	NA	16	V	farm	F	farm	Ha Noi	Slow-growing	Cs	30/3/2022	terminal	NA	NA	NA
587	NA	17	V	farm	F	farm	Ha Noi	Slow-growing	Cs	30/3/2022	terminal	Positive	2	C. jejuni
587	NA	18	V	farm	F	farm	Ha Noi	Slow-growing	Cs	30/3/2022	terminal	NA	NA	NA
587	NA	19	V	farm	F	farm	Ha Noi	Slow-growing	Cs	30/3/2022	terminal	Positive	2	C. jejuni
587	NA	20	V	farm	F	farm	Ha Noi	Slow-growing	Cs	30/3/2022	terminal	NA	NA	NA
922	1	16	V	endpoint	M	retail	Ha Noi	Slow-growing	Cs	23/11/2021	terminal	NA	NA	NA
922	2	17	V	endpoint	M	retail	Ha Noi	Slow-growing	Cs	23/11/2021	terminal	Positive	2	C. jejuni
922	3	18	V	endpoint	M	retail	Ha Noi	Slow-growing	Cs	23/11/2021	terminal	Positive	2	C. jejuni
922	3	19	V	endpoint	M	retail	Ha Noi	Slow-growing	Cs	23/11/2021	terminal	Positive	2	C. jejuni
922	4	20	V	endpoint	M	retail	Ha Noi	Slow-growing	Cs	23/11/2021	terminal	NA	NA	NA
