# Supplementary material for: Prevalence of Campylobacter and non-typhoidal Salmonella along broiler chicken production and distribution networks, Northern Vietnam
Source: PLoS Negl Trop Dis. 2025 Nov 5;19(11):e0013615. doi: 10.1371/journal.pntd.0013615 (PMC12637993; doi:10.1371/journal.pntd.0013615)
Supplement: S1 Data — A document ‘README.text’ describes the structure of the datasets. (ZIP) [file pntd.0013615.s011.zip › Catchment area of endpoints.csv]

site_ID	cHN	cBG	cHD_QN	cOT
1	1	0	0	1
3	1	0	0	1
4	1	0	0	1
21	1	1	1	1
22	1	0	0	1
23	1	1	0	1
24	1	0	0	1
25	1	0	0	0
26	1	0	0	1
27	1	0	0	0
43	1	0	0	0
45	1	0	0	0
46	1	0	0	0
47	1	0	0	1
48	1	0	0	0
61	1	0	0	1
68	1	0	0	1
83	1	0	0	1
101	0	1	0	0
105	0	1	0	0
106	0	1	0	0
110	0	1	0	0
121	1	1	0	1
122	0	1	0	0
123	0	1	0	1
141	0	1	0	0
142	0	1	0	0
155	0	1	0	1
157	0	1	0	0
162	0	1	0	0
163	0	1	0	0
164	0	0	0	1
166	0	1	0	0
201	0	0	1	1
202	0	0	1	0
203	0	0	1	0
204	0	0	1	0
221	1	0	1	1
242	1	0	1	1
243	0	0	1	1
244	0	0	1	0
249	0	0	1	0
251	1	1	0	1
301	1	1	1	0
303	0	1	1	0
304	0	0	1	0
305	1	1	0	0
341	1	0	1	0
342	0	0	1	0
343	0	1	1	0
345	0	0	1	0
922	1	0	0	0
