# Supplementary material for: Prevalence of Campylobacter and non-typhoidal Salmonella along broiler chicken production and distribution networks, Northern Vietnam
Source: PLoS Negl Trop Dis. 2025 Nov 5;19(11):e0013615. doi: 10.1371/journal.pntd.0013615 (PMC12637993; doi:10.1371/journal.pntd.0013615)
Supplement: S1 Data — A document ‘README.text’ describes the structure of the datasets. (ZIP) [file pntd.0013615.s011.zip › Dictionary for campy_master dataset.csv]

Variables	Description	Type
site_ID	1-3 digits in ""	Number
stall_id	1~2 digits in "": ID of randomly selected stall (In markets, five stalls were randomly selected.)	Number
bird_sample_id	1~2 digits in "": ID of randomly selected broiler	Number
region_id	Region, One letter, V: Vietnam	Character
general_type	General description of the sampled site, including farm, and endpoint	Character
type_of_site	One letter, F: Farm, M: Market, S:Slaughter facilitity	Character
site_description	Detailed description of the sampled site, including farm, retail, wholesale, slaughterhouse, slaughter point	Character
province	Site location, including Ha Noi, Bac Giang, Hai Duong, and Quang Ninh	Character
bird_type	Broiler chicken type, including slow- and fast-growing broilers	Character
type_of_sample	Two letters, Cs: Caecal contents swab	Character
date_of_processing	Date at which the sample is processed, dd/mm/yyyy	Date
sampling	Sampling method, terminal: broiler was purchased for terminal sampling	Character
PCR	Confirmation PCR for Campylobacter spp.( genus level): Positive or Negative	Character
number_stored_isolates	Number of stored isolates after confirmation PCR	Number
species_identification	PCR for species identification, including Campylobacter coli and Campylobacter jejuni	Character
